# Supplementary material for: Aberrant expression of ALK and EZH2 in Merkel cell carcinoma
Source: BMC Cancer. 2017 Mar 31;17:236. doi: 10.1186/s12885-017-3233-5 (PMC5374569; doi:10.1186/s12885-017-3233-5)
Supplement: Supplementary file 2 — The normalized RNA expression data. The table presents the normalized RNA expression data recorded in this study. (XLSX 30 kb) [file 12885_2017_3233_MOESM2_ESM.xlsx]

## Sheet: Sheet1
				RNA amplicon sequencing data: Normalized Counts
	N10	N11	N17	N19	N21	N25	N29	N32	N33	P12	P13	P14	P2	P23	P26	P28	P3	P34	P5	P9	N18	N31	N35	N37	P4	P36	A	B
GENE_ID=HNF1A	0	168.482	10.2723	20.3703	7.12314	0	7.74347	11.9892	14.6113	0	0	0	1.91367	2.78275	3.52375	57.4901	3.09825	19.9251	1.89945	6.79916	400.573	0	11.701	0	13.1338	237.318	0	0
GENE_ID=MPL	0	32.6094	3.42409	0	0	0	85.1782	0	4.87044	0	0	0	0	8.34825	0	0	3.09825	29.8876	1.89945	13.5983	29.6721	0	25.7423	0	0	153.558	0	8.22518
GENE_ID=FLT3	21.6146	0	0	2.03703	199.448	94.2131	0	0	0	75.2876	255.55	86.3529	0	144.703	17.6187	7.18626	1010.03	518.051	0	282.165	14.836	106.667	0	34.6487	6.56691	6.97993	548.893	142.57
GENE_ID=EGFR	59.4402	76.0887	225.99	18.3332	242.187	945.437	2315.3	67.9389	1008.18	504.87	588.876	53.9706	648.735	192.01	345.327	57.4901	15.4913	488.164	193.743	0	252.213	1549.14	690.361	539.22	144.472	348.996	12092	18605.4
GENE_ID=MET	140.495	5695.78	623.185	8.14811	3782.39	7699.03	240.048	1039.07	389.635	221.434	183.329	32.3823	1.91367	50.0895	77.5224	416.803	24.786	249.063	5.69834	95.1883	1305.57	308.515	655.258	2297.64	177.307	2429.02	2008.97	1703.98
GENE_ID=CDH1	224.252	8777.37	1917.49	2132.77	4176.53	6429.63	22518	4571.89	2391.39	766.162	1605.52	6602.4	7943.65	2713.18	3055.09	229.96	2794.63	1574.08	900.337	2957.64	1261.06	9929.9	9206.37	2934.31	2869.74	13373.5	23507	25026.5
GENE_ID=RET	397.169	2619.63	0	2943.5	883.269	960.313	116.152	1642.52	1509.84	208.148	4249.91	277.049	650.649	372.888	5581.61	0	0	508.089	193.743	584.728	44.5081	1893.75	713.763	1030.8	1635.16	13227	2497.94	686.803
GENE_ID=PDGFRA	645.737	81.5236	13.6964	389.072	937.88	3037.96	3670.4	407.633	8167.73	2196.63	855.537	827.549	3431.21	205.923	792.843	704.253	2091.32	1255.28	5.69834	10.1987	4836.55	1265.24	1212.23	1091.43	23056.4	1521.62	30709.4	26907.3
GENE_ID=JAK3	818.654	48.9142	0	0	239.812	791.721	379.43	347.687	243.522	952.167	3016.6	672.833	3565.17	1118.67	183.235	7.18626	3739.59	906.59	951.622	472.542	14.836	206.77	91.2681	688.642	978.47	1207.53	1017.43	256.352
GENE_ID=ERBB2	910.516	5.43491	790.965	1627.58	987.742	1105.76	8331.97	791.288	1928.69	1098.31	1061.09	769.98	933.872	1380.24	754.082	352.127	1068.9	777.077	797.767	499.738	89.0162	1724.73	4986.98	1236.52	2705.57	0	20108.8	18327.1
GENE_ID=FGFR1	1318.49	2809.85	1184.74	1566.47	3618.56	2586.73	1881.66	5866.72	7427.42	1700.61	188.885	1011.05	3494.37	336.713	1162.84	1020.45	1034.82	1663.74	1158.66	1213.65	148.36	1911.81	931.402	2849.85	4701.91	1312.23	19927.7	15164.5
GENE_ID=FGFR3	1321.19	36848.7	1085.44	4754.42	8448.04	4451.16	658.195	30556.5	7714.78	518.156	2366.61	5386.26	3517.33	968.397	6420.27	1379.76	7860.27	3566.58	1282.13	652.72	1127.54	25014.3	8190.72	7752.64	1878.14	3999.5	17736.2	48886.4
GENE_ID=SMO	1426.56	4038.14	1523.72	1016.48	313.418	555.362	12110.8	619.443	4597.69	1231.17	333.326	161.912	1046.78	1068.58	250.186	0	786.957	278.951	246.928	254.969	0	313.438	978.206	2072.42	2515.13	20.9398	3783.68	3283.22
GENE_ID=KDR	1550.85	6119.7	2694.76	4251.27	1365.27	3742.08	2446.94	1606.55	1743.62	2050.48	1783.29	2223.59	6728.47	1288.41	2829.57	201.215	1155.65	2650.03	1810.17	2763.86	5177.77	3083.5	2471.26	877.044	17888.3	5179.11	8997.48	5087.28
GENE_ID=CSF1R	1591.38	9880.66	1985.97	1307.77	2799.39	4798.26	10260.1	2273.95	876.679	7085.89	8277.6	4954.5	22091.4	1878.36	2663.95	5885.55	9412.5	13569	1599.33	5622.91	24538.8	1181.55	7020.62	5424.68	49823.2	6958.99	17037.5	13790.9
GENE_ID=KIT	1612.99	2847.89	4601.98	13424	37997.2	15794.7	41141.1	9391.55	27371.9	6009.72	7516.5	13269.6	8978.95	7151.67	13499.5	15148.6	12216.4	4871.68	3967.94	10056	7937.28	9206.21	29580.2	16152.8	5378.3	0	20407.1	4098.88
GENE_ID=IDH1	2223.6	195.657	2821.45	1291.48	2512.09	1765.26	9299.91	1019.08	2430.35	1071.74	1472.19	877.921	2202.64	1458.16	1451.78	388.058	1561.52	2112.06	1703.8	996.077	4970.07	2655.19	1177.12	1773.58	15911.6	34.8996	7323.56	5734.32
GENE_ID=JAK2	2280.34	7826.27	3276.86	6500.15	15737.4	11100.6	16300	11353.8	4768.16	12847.6	9366.46	4378.81	43509.3	7176.71	13460.7	2737.96	25991.3	22375.8	7472.42	13992.7	9064.81	12242.1	10238.4	21677.1	64152.2	62945	28201.9	32148.1
GENE_ID=FGFR2	2415.43	1461.99	5050.54	21083.2	448.758	6968.47	17244.7	4324.11	4193.45	358.723	772.205	1194.55	6165.85	962.831	3414.51	4333.31	4442.9	5070.93	1996.32	309.362	14.836	12074.7	12031	6914.57	4156.86	6.97993	21330.5	22103.8
GENE_ID=MLH1	3074.68	13206.8	1232.67	2912.95	5180.9	1538.81	2137.2	1798.38	1251.7	3361.37	2438.84	3439.72	2447.59	3809.58	4327.16	2637.36	2264.82	4921.49	4642.25	3824.53	4317.28	3278.79	610.794	1411.93	4393.26	5618.84	1870.05	1750.59
GENE_ID=KRAS	5025.4	12282.9	14781.8	10313.5	7310.72	11644.4	9330.88	8104.71	6239.03	5247.99	13127.5	7764.57	9683.18	13067.8	9454.21	45115.3	7776.62	11357.3	9058.46	5959.47	1973.19	8257.69	3374.58	2258.66	5391.44	4006.48	4817.45	5552
GENE_ID=SRC	5876.47	6663.2	3989.07	7186.63	9419.17	7492.42	5675.96	22016.2	8328.45	3697.95	3755.47	8059.61	11497.3	7560.73	3298.23	1322.27	4080.4	2540.44	6938.68	6163.44	548.933	4719.62	5663.3	4829.16	4852.95	15258.1	6699.76	8581.61
GENE_ID=ERBB4	7067.98	1369.6	11309.8	6787.37	18864.4	3515.64	6442.57	3333	1183.52	2542.06	10933.1	39517.3	29503.1	5426.36	6462.55	158.098	8873.4	6973.77	11423.3	7186.72	5519	8008.25	1263.71	1175.89	8051.04	30118.4	2218.73	481.173
GENE_ID=BRAF	7616.45	3331.6	16298.7	12004.2	7080.4	9237.85	5327.51	4955.54	3453.14	7440.19	6710.96	7170.89	7604.93	5562.72	5919.89	9399.63	10589.8	6266.43	11983.6	12751.8	6750.39	10241.7	12309.5	10377.3	9009.8	13122.3	8212.96	7038.01
GENE_ID=VHL	8418.89	16717.8	6581.11	7667.37	16126.8	2740.45	12397.3	13703.7	9297.67	11926.4	11544.2	14953.4	12272.4	12160.6	5338.48	5792.12	5700.79	6854.22	12002.6	11772.8	21571.6	16221.6	6575.98	11003.1	1595.76	20541.9	7063.42	6125.02
GENE_ID=NOTCH1	9353.73	43386.9	6834.49	4204.42	3601.93	8442.82	25739.3	55290.3	17119.6	6638.6	4383.24	7433.55	6619.39	7544.03	8675.46	2313.98	12854.7	5031.08	6706.94	2869.25	7863.1	10482.9	8167.32	24973	8727.43	6435.49	13433.6	13174
GENE_ID=PIK3CA	10245.3	7478.43	21698.5	8694.03	6270.74	7899.03	7302.09	20081.9	7032.91	9056.66	9733.12	9423.26	10280.2	6586.77	9168.79	8012.68	6695.33	7830.55	11938	18045	8367.52	10847.2	16348.7	4645.09	2344.39	8906.39	9573.62	8624.1
GENE_ID=ALK	10610.1	70.6538	6211.3	5220.9	6341.97	2560.28	100.665	959.137	789.011	1346.32	3388.81	7595.46	3942.16	2985.89	6497.79	2457.7	2407.34	6684.86	8498.12	16090.2	5281.63	5354.7	2218.52	2310.63	2712.14	5646.76	19.0682	0
GENE_ID=APC	10631.7	10114.4	10556.5	5931.82	8156	12760.1	2988.98	6334.3	8771.66	7621.77	11083.1	7390.37	9378.91	8092.24	13076.6	13273	6400.99	7491.82	9170.53	13285.6	8753.26	8060.76	13524.1	10292.8	16364.7	5974.82	8475.83	7558.94
GENE_ID=HRAS	11617.9	12228.5	7296.74	9936.62	7657.38	7568.45	5521.09	15010.5	17265.7	22302.9	17982.9	14960.6	5733.36	15519.4	20476.5	52502.8	18707.3	10311.2	10557.1	10331.3	11483.1	7383.02	12314.2	7369.34	7893.43	11119	5168.85	8949
GENE_ID=STK11	11974.5	17902.6	3472.03	4182.02	8058.65	13472.5	9268.93	16093.5	5951.68	8609.36	9383.13	10869.7	6454.82	11687.5	15744.1	9306.2	8997.33	8308.75	7633.87	7584.47	16438.3	18453.4	8824.92	11860.7	4734.74	19690.4	9611.75	11751
GENE_ID=RB1	15592.2	13440.5	1623.02	9349.95	4364.11	1080.97	6930.41	8432.41	58.4453	10553.6	11616.4	7174.49	6795.45	22086.7	12304.9	32115.4	8411.76	7392.2	8349.96	17708.4	5103.59	5955.32	1762.18	244.706	4130.59	20.9398	8704.65	5972.85
GENE_ID=FBXW7	16573	885.89	14456.5	29854.7	10518.5	9588.25	14209.3	7745.03	6662.76	34441.9	21299.5	8631.69	14168.8	22559.8	12178.1	10930.3	10546.5	28263.7	13134.7	9420.24	5578.35	72261.3	15438.3	21068.5	22524.5	18636.4	12326.3	23607.6
GENE_ID=GNA11	17526.8	6657.76	10303.1	8347.74	16691.9	10525.4	12498	23998.4	11382.2	20429.5	13738.6	19094.8	7417.39	15959.1	22714.1	14113.8	19872.2	8278.86	12017.8	18779.3	237.376	17289.9	9718.88	17473.8	13738	18182.7	10156.6	13844.4
GENE_ID=ABL1	20741.9	34462.7	17432.1	18257.9	16687.1	26558.2	45686.5	41582.6	30625.3	23538.5	21555.1	17486.5	23155.4	19173.1	15092.2	13136.5	14521.5	21020.9	20181.6	13091.8	5904.74	25569	15567.1	23541.6	18893	9283.31	19275.3	21353.9
GENE_ID=SMAD4	20901.3	11147	27235.2	15913.3	15692.3	15060.9	12157.2	23446.9	14494.4	17267.4	16044.1	15151.3	17919.6	18316.1	12593.9	12223.8	7832.39	8587.7	23961.5	21917.1	4866.22	17299.8	18365.9	9846.72	15911.6	14092.5	8925.3	8715.95
GENE_ID=NRAS	22444.1	3298.99	16524.7	12059.2	7322.59	13004.7	5389.46	9343.59	5591.26	7054.89	7260.95	9671.53	9537.74	8403.9	8654.32	3133.21	7023.74	7471.9	11618.9	16025.6	519.261	4437.36	8988.73	8696.81	11767.9	279.197	9121.43	13013.6
GENE_ID=ATM	24710.9	9146.95	19589.2	17088.6	6546.17	9750.23	9849.69	4571.89	7797.57	28777.6	22427.3	24502.6	28481.2	25790.5	35491.2	34645	32993.3	16069.6	29942.9	34794.7	33054.7	17155.4	27382.8	13112.4	12411.5	22594	17936.4	13673
GENE_ID=PTEN	25499.8	19125.4	157436	54647.3	11779.3	41076.9	25096.6	27131.6	14845.1	36642.9	49015.6	25708	29721.2	54722.8	71556.7	60903.5	48472.2	39521.3	28577.2	112026	47564.3	39233.9	59909.3	29286.8	79965.3	5730.52	81479.9	42219.9
GENE_ID=SMARCB1	26650.8	24446.2	36309.1	23865.8	16067.4	43893.4	41536	47601.2	42353.3	18414.5	33071.5	35710.5	16432.7	28684.6	18172	32431.6	12247.4	19267.5	29525	17820.6	21171	23333.9	20170.2	13439.3	18091.8	11677.4	12371.2	11682.5
GENE_ID=EZH2	29814.7	39011.8	86475.4	106363	34146	31478.8	25460.5	20689.4	38793	24061	58904.3	33109.1	17772.3	57424.8	19440.5	60472.4	35248.8	23940	28341.6	23715.5	52326.7	23347	54578.3	31060.4	32099.1	44692.5	4933.22	7229.94
GENE_ID=CDKN2A	30500.9	21587.4	38250.5	35399.5	35876.9	14173.3	3685.89	28546.3	43395.6	24986.6	25171.7	36340.2	17521.6	36754.6	28658.6	44885.4	24516.5	17504.2	18521.5	20118.7	41778.3	26328.8	5923.06	35281	11492.1	12794.2	1893.2	61.6889
GENE_ID=TP53	34967	22016.8	4372.57	24444.3	36021.7	4517.27	65200	3504.85	13213.5	58449.8	36910.3	32098.1	35678.5	41638.3	33838.5	48780.3	23556	29967.3	29680.7	40370	22580.4	23854.1	28644.1	50768.9	14959.4	33824.7	21906.7	38896.9
GENE_ID=GNAQ	37204.2	62164.5	59942.2	49322.5	36121.4	43800.8	27698.4	30536.5	35339.9	32878.6	31593.8	26988.9	38727	31470.1	34501	87277.1	54870.1	35954.8	40972.9	43368.5	11305.1	36696.8	39729.7	35792.1	38390.2	8271.22	37741.5	32176.9
GENE_ID=AKT1	38495.6	20511.3	15942.6	16795.3	24373	22857.4	20876.4	47329.4	17830.7	27790	14844.1	29784.6	15615.6	24365.8	32506.6	9349.32	29882.7	23571.3	17273.6	16868.7	8842.27	31525.9	19978.3	22084.2	11754.8	50723.1	16338.8	9996.34
GENE_ID=CTNNB1	42162	18353.7	31436.6	31573.9	36461	8971.73	147962	12808.5	12974.9	21005.2	20599.5	31486.4	15910.3	38933.5	15476.3	12403.5	16990.8	22983.6	30341.7	32241.6	48958.9	35894.4	15578.8	15199.9	8747.13	11558.8	30718.9	31721.8
GENE_ID=PTPN11	47084.7	47637	181641	106229	57771	47499.9	29975	51257.9	30152.9	64153.9	165524	59687.9	27191.4	118812	77180.6	256204	93471.2	65503.6	42788.8	129269	48276.4	39673.7	40972.3	34059.6	83038.6	20946.8	44064	43693.5
GENE_ID=IDH2	52499.2	34212.7	45537	79360.5	125196	38969.5	68227.7	36227.4	52323.1	70305.4	41338	57766.5	56594.9	47050.7	58582.3	45438.7	57568.7	45498.9	60303.6	62946.7	86954	53427.2	71928.6	36002.1	28697.4	56788.7	26857.6	29177.5
GENE_ID=NPM1	255682	107519	237077	82232.7	124451	82773.7	63976.6	136309	112020	297311	448635	142252	88618.3	292704	344274	734953	329936	151181	209101	301016	211636	96389.5	72951.3	79925.8	379600	76004.4	94574.4	97779.6
GENE_ID=GNAS	258805	143965	76189.5	89012	179463	152149	103360	269074	258586	209539	127331	144843	106102	199526	234167	72265	99732.8	89752.4	178723	132832	77369.9	118885	68855.9	184519	100073	72542.4	118406	108441
